# Supplementary material for: A Multimodal Exertional Test for concussion: a pilot study in healthy athletes
Source: Front Neurol. 2024 Apr 18;15:1390016. doi: 10.3389/fneur.2024.1390016 (PMC11063232; doi:10.3389/fneur.2024.1390016)
Supplement: Supplementary file 1 [file Data_Sheet_1.zip]

Archive with 11 entries (11 files):
- Supplementary Methods 1.docx
- Supplementary Methods 2.docx
- Supplementary Table 1.docx
- Supplementary Table 2.docx
- Supplementary Table 3.docx
- Supplementary Table 4.docx
- Supplementary Table 5.docx
- Supplementary Table 6.docx
- Supplementary Figure 1.jpeg
- Supplementary Figure 2.jpeg
- Supplementary Figure 3.jpeg
